# Supplementary material for: Evolutionary Diversification of New Caledonian Araucaria
Source: PLoS One. 2014 Oct 23;9(10):e110308. doi: 10.1371/journal.pone.0110308 (PMC4207703; doi:10.1371/journal.pone.0110308)
Supplement: Table S2 — Genbank accession numbers of all samples used for the phylogenetic analyses. (XLSX) [file pone.0110308.s002.xlsx]

## Sheet: Table S2
Organism	Number	EDNA	rpoC1	rpoB	matK	trnH-psbA	rcbL	atpF-atpH	atpH-atpI	rps12-rpl20	trnC-ycf6	trnS-trnfm	trnS-trnG	ITS2
Acmopyle pancheri	NC05_73	EDNA08_02784	KM459913	KM459918	KM517219	n/a	KM459923	KM517203	KM459982	KM459860	KM459807	KM459702	KM459754	KM459932
Agathis lanceolata	CAGNC24	EDNA06_04097	AM919789	AM920059	AM920134	AM921997	AM920222	FJ173458	KM459983	KM459861	KM459808	KM459703	KM459755	KM459933
Agathis moorei	CAGNC71	EDNA06_04096	AM919791	AM920060	AM920135	AM921998	AM920223	KM517204	KM459984	KM459862	KM459809	KM459704	KM459756	KM459934
Prumnopitys ferruginoides	NC05_100	EDNA06_01761	KM459914	n/a	KM517220	n/a	KM459924	KM517205	KM459985	KM459863	KM459810	n/a	KM459757	KM459935
Wollemia nobilis	n/a	EDNA08_03022	KM459915	KM459919	KM517221	KM460036	KM459925	KM517206	KM459986	KM459864	KM459811	KM459705	KM459758	KM459936
Araucaria angustifolia	n/a	EDNA06_00002	AM919875	AM920061	KM517222	AM921999	AM920224	KM517207	KM459987	KM459865	KM459812	KM459706	KM459759	KM459937
Araucaria araucana	n/a	EDNA06_00001	AM919876	AM920062	KM517223	AM922000	AM920225	KM517208	KM459988	KM459866	KM459813	KM459707	KM459760	KM459938
Araucaria araucana	n/a	EDNA06_04094	AM919872	AM920063	AM920136	AM922001	FJ173660	FJ173459	KM459989	KM459867	KM459814	KM459708	KM459761	KM459939
Araucaria bernieri	NC01_669	EDNA06_00005	AM919793	AM920064	AM920137	AM922002	AM920226	FJ173460	KM459990	KM459868	KM459815	KM459709	KM459762	KM459940
Araucaria bernieri	NC03_4251	EDNA06_04018	AM919795	FJ173759	AM920138	FJ173518	FJ173661	FJ173461	KM459991	KM459869	KM459816	KM459710	KM459763	KM459941
Araucaria cf berneri	NC03_4261	EDNA06_04024	AM919801	FJ173762	AM920141	FJ173521	FJ173664	FJ173464	KM459992	KM459870	KM459817	KM459711	KM459764	KM459942
Araucaria bidwillii	n/a	EDNA06_00003	AM919877	AM920065	KM517224	AM922003	AM920227	KM517209	KM459993	KM459871	KM459818	KM459712	KM459765	KM459943
Araucaria bidwillii	n/a	EDNA08_03840	KM459916	KM459920	KM517225	KM460037	KM459926	KM517210	KM459994	KM459872	KM459819	KM459713	KM459766	KM459944
Araucaria biramulata	NC03_4090	EDNA06_04023	AM919800	FJ173761	AM920140	FJ173520	FJ173663	FJ173463	KM459995	KM459873	KM459820	KM459714	KM459767	KM459945
Araucaria biramulata	NC05_185	EDNA06_04026	AM919803	FJ173763	AM920142	FJ173522	FJ173665	FJ173465	KM459996	KM459874	KM459821	KM459715	KM459768	KM459946
Araucaria biramulata	NC05_6	EDNA06_04090	AM919867	KM459921	AM920177	KM460038	KM459927	KM517211	KM459997	KM459875	KM459822	KM459716	KM459769	KM459947
Araucaria columnaris	NC01_833	EDNA06_00007	AM919805	AM920067	AM920143	FJ173466	AM920229	FJ173466	KM459998	KM459876	KM459823	KM459717	KM459770	KM459948
Araucaria columnaris	NC01_730	EDNA06_00015	AM919806	AM920068	AM920144	AM922005	AM920230	FJ173467	KM459999	KM459877	KM459824	KM459718	KM459771	KM459949
Araucaria columnaris	NC01_5	EDNA06_00016	AM919807	AM920069	AM920145	FJ173524	AM920231	FJ173468	KM460000	KM459878	KM459825	KM459719	KM459772	KM459950
Araucaria cunninghamii	n/a	EDNA06_04098	AM919878	AM920070	AM920146	AM922006	AM920232	FJ173469	KM460001	KM459879	KM459826	KM459720	KM459773	KM459951
Araucaria cunninghamii	n/a	EDNA06_04099	AM919871	AM920071	AM920147	KM460039	AM920233	KM517212	KM460002	KM459880	KM459827	KM459721	KM459774	KM459952
Araucaria heterophylla	n/a	EDNA09_00037	KM459917	KM459922	KM517226	KM460040	KM459928	KM517213	KM460003	KM459881	KM459828	KM459722	KM459775	KM459953
Araucaria heterophylla	n/a	EDNA06_04100	AM919873	AM920072	AM920148	FJ173525	AM920234	FJ173470	KM460004	KM459882	KM459829	KM459723	KM459776	KM459954
Araucaria humboldtensis	NC03_2007	EDNA06_04035	AM919812	FJ173764	AM920149	FJ173526	FJ173666	FJ173471	KM460005	KM459883	KM459830	KM459724	KM459777	KM459955
Araucaria humboldtensis	NC05_117	EDNA06_04036	AM919813	FJ173765	AM920150	KM460041	FJ173667	FJ173472	KM460006	KM459884	KM459831	KM459725	KM459778	KM459956
Araucaria hunsteinii	n/a	EDNA06_04095	AM919874	AM920074	KM517227	FJ173528	AM920236	FJ173473	KM460007	KM459885	KM459832	KM459726	KM459779	KM459957
Araucaria laubenfelsii	NC03_4055	EDNA06_04040	AM919817	AM920075	AM920152	FJ173529	AM920238	FJ173474	KM460008	KM459886	KM459833	KM459727	KM459780	KM459958
Araucaria laubenfelsii	NC01_601	EDNA06_04042	AM919819	FJ173766	AM920153	FJ173530	FJ173668	FJ173475	KM460009	KM459887	KM459834	KM459728	KM459781	KM459959
Araucaria luxurians	NC01_931	EDNA06_04046	AM919823	AM920076	AM920155	FJ173531	KM459929	FJ173476	KM460010	KM459888	KM459835	KM459729	KM459782	KM459960
Araucaria luxurians	NC02_55	EDNA06_04048	AM919825	FJ173767	AM920156	FJ173532	FJ173669	FJ173477	KM460011	KM459889	KM459836	KM459730	KM459783	KM459961
Araucaria luxurians	NC03_4016	EDNA06_04050	AM919827	FJ173768	AM920157	FJ173533	AM920239	FJ173478	KM460012	KM459890	KM459837	KM459731	KM459784	KM459962
Araucaria montana	NC03_4132	EDNA06_04044	AM919821	FJ173769	AM920154	FJ173534	FJ173670	FJ173479	KM460013	KM459891	KM459838	KM459732	KM459785	KM459963
Araucaria montana	NC03_4243	EDNA06_04052	AM919829	FJ173770	AM920158	FJ173535	FJ173671	FJ173480	KM460014	KM459892	KM459839	KM459733	KM459786	KM459964
Araucaria montana	NC02_46	EDNA06_04054	AM919831	FJ173771	AM920159	FJ173536	FJ173672	FJ173481	KM460015	KM459893	KM459840	KM459734	KM459787	KM459965
Araucaria montana	NC05_260	EDNA06_04056	AM919833	AM920077	AM920160	FJ173537	AM920241	FJ173482	KM460016	KM459894	KM459841	KM459735	KM459788	KM459966
Araucaria muelleri	NC01_653	EDNA06_00009	AM919835	AM920078	AM920161	AM922009	AM920242	FJ173483	KM460017	KM459895	KM459842	KM459736	KM459789	KM459967
Araucaria muelleri	NC03_3002	EDNA06_00011	AM919836	AM920079	AM920162	AM922010	AM920243	FJ173484	KM460018	KM459896	KM459843	KM459737	KM459790	KM459968
Araucaria muelleri	NC01_870	EDNA06_00012	AM919837	AM920080	AM920163	FJ173538	AM920244	FJ173485	KM460019	KM459897	KM459844	KM459738	KM459791	KM459969
Araucaria nemorosa	366	EDNA06_00008	AM919841	AM920081	AM920164	FJ173539	AM920245	FJ173486	KM460020	KM459898	KM459845	KM459739	KM459792	KM459970
Araucaria nemorosa	NC03_4013	EDNA06_00017	AM919842	AM920082	AM920165	AM922011	AM920246	FJ173487	KM460021	KM459899	KM459846	KM459740	KM459793	KM459971
Araucaria nemorosa	93	EDNA06_00018	AM919843	AM920083	AM920166	FJ173540	AM920247	KM517214	KM460022	KM459900	KM459847	KM459741	KM459794	KM459972
Araucaria rulei	NC01_312	EDNA06_00013	AM919850	AM920086	AM920167	AM922013	AM920249	FJ173488	KM460023	KM459901	KM459848	KM459742	KM459795	KM459973
Araucaria rulei	NC01_241	EDNA06_00014	AM919851	AM920087	AM920168	FJ173541	AM920250	FJ173489	KM460024	KM459902	KM459849	KM459743	KM459796	KM459974
Araucaria rulei	NC01_39	EDNA06_04071	AM919848	FJ173772	AM920169	FJ173542	FJ173673	FJ173490	KM460025	KM459903	KM459850	KM459744	KM459797	KM459975
Araucaria schmidii	NC03_4221	EDNA06_04076	AM919853	FJ173773	AM920170	FJ173543	FJ173674	FJ173491	KM460026	KM459904	KM459851	KM459745	KM459798	n/a
Araucaria schmidii	NC03_4228	EDNA06_04078	AM919854	AM920088	AM920171	FJ173544	AM920251	FJ173492	KM460027	KM459905	KM459852	KM459746	KM459799	n/a
Araucaria schmidii	NC03_4209	EDNA06_04079	AM919856	FJ173774	AM920172	FJ173545	FJ173675	FJ173493	KM460028	KM459906	KM459853	KM459747	KM459800	n/a
Araucaria scopulorum	NC02_302	EDNA06_04020	AM919797	FJ173760	AM920139	FJ173519	FJ173662	FJ173462	KM460029	KM459907	KM459854	KM459748	KM459801	KM459976
Araucaria scopulorum	NC02_851	EDNA06_04083	AM919864	FJ173775	AM920173	FJ173546	KM459930	FJ173494	KM460030	KM459908	KM459855	KM459749	KM459802	KM459977
Araucaria scopulorum	NC01_271	EDNA06_04084	AM919860	AM920089	AM920174	FJ173547	AM920252	FJ173495	KM460031	KM459909	KM459856	KM459750	KM459803	KM459978
Araucaria scopulorum	NC02_333	EDNA06_04087	AM919863	FJ173776	AM920175	FJ173548	KM459931	FJ173496	KM460032	KM459910	KM459857	KM459751	KM459804	KM459979
Araucaria subulata	NC01_679	EDNA06_04088	AM919865	AM920090	AM920176	AM922014	AM920253	FJ173497	KM460033	KM459911	KM459858	KM459752	KM459805	KM459980
Araucaria subulata	NC05_69	EDNA06_04093	AM919869	FJ173777	AM920178	FJ173549	FJ173676	FJ173498	KM460034	KM459912	KM459859	KM459753	KM459806	KM459981
Agathis atropurpurea	n/a	n/a	n/a	n/a	EU025977	n/a	AF502087	KM609295	n/a	KM609310	n/a	n/a	n/a	n/a
Agathis australis	n/a	n/a	n/a	n/a	EU025980	n/a	AF36299	KM609296	n/a	KM609311	n/a	n/a	n/a	n/a
Agathis borneensis	BTW_2830	n/a	n/a	n/a	KM517215	n/a	U96476	KM609297	n/a	KM609312	n/a	n/a	n/a	n/a
Agathis endertii	SIA_56	n/a	n/a	n/a	KM517216	n/a	KM460035	KM609298	n/a	KM609313	n/a	n/a	n/a	n/a
Agathis macrophylla	n/a	n/a	n/a	n/a	EU025979	n/a	U96485	KM609299	n/a	KM609314	n/a	n/a	n/a	n/a
Agathis microstachya	n/a	n/a	n/a	n/a	EU025978	n/a	AF508921	KM609300	n/a	KM609315	n/a	n/a	n/a	n/a
Agathis montana	n/a	n/a	n/a	n/a	KM517217	n/a	U96478	KM609301	n/a	KM609316	n/a	n/a	n/a	n/a
Agathis obtusa	n/a	n/a	n/a	n/a	KM517218	n/a	U96482	KM609302	n/a	KM609317	n/a	n/a	n/a	n/a
Agathis robusta	n/a	n/a	n/a	n/a	EU025976	n/a	U96484	KM609303	n/a	KM609318	n/a	n/a	n/a	n/a
Cryptomeria japonica	n/a	n/a	n/a	n/a	NC010548	n/a	NC010548	NC010548	n/a	NC010548	n/a	n/a	n/a	n/a
Dacrycarpus compactus	DCP_1311	n/a	n/a	n/a	HM593701	n/a	HM593602	KM609304	n/a	KM609319	n/a	n/a	n/a	n/a
Falcatifolium taxoides	NC03_4039	n/a	n/a	n/a	HM593707	n/a	AF249637	KM609305	n/a	KM609320	n/a	n/a	n/a	n/a
Halocarpus kirkii	n/a	n/a	n/a	n/a	HM593709	n/a	HM593608	KM609306	n/a	KM609321	n/a	n/a	n/a	n/a
Lepidothamnus fonkii	n/a	n/a	n/a	n/a	HM593711	n/a	AF249642	n/a	n/a	n/a	n/a	n/a	n/a	n/a
Phyllocladus alpinus	Wardle CHR 96.01	n/a	n/a	n/a	AY442146	n/a	AY442151	KM609308	n/a	KM609322	n/a	n/a	n/a	n/a
Pinus thunbergii	n/a	n/a	n/a	n/a	NC001631	n/a	NC001631	NC001631	n/a	NC001631	n/a	n/a	n/a	n/a
Podocarpus gnidioides	DCP_1321	n/a	n/a	n/a	HM593749	n/a	HM593646	KM609307	n/a	n/a	n/a	n/a	n/a	n/a
Retrophyllum rospigliosii	DCP 1337	n/a	n/a	n/a	HM593786	n/a	HM593682	n/a	n/a	n/a	n/a	n/a	n/a	n/a
Sundacarpus amarus	J.G.Conran 797A	n/a	n/a	n/a	HM593788	n/a	AF249663	KM609309	n/a	KM609323	n/a	n/a	n/a	n/a
Taxodium distichum	n/a	n/a	n/a	n/a	JQ512483	n/a	JQ512606	n/a	n/a	AY727312	n/a	n/a	n/a	n/a
Taxus mairei	n/a	n/a	n/a	n/a	NC020321	n/a	NC020321	NC020321	n/a	NC020321	n/a	n/a	n/a	n/a
